# Supplementary material for: Design of Polycation-Functionalized Resveratrol Nanocrystals for Intranasal Administration
Source: Pharmaceutics. 2025 Oct 18;17(10):1346. doi: 10.3390/pharmaceutics17101346 (PMC12566871; doi:10.3390/pharmaceutics17101346)
Supplement: Supplementary file 1 [file pharmaceutics-17-01346-s001.zip]

Archive with 1 entries (1 files):
- pharmaceutics-3905619-supplementary.pdf
